# Supplementary material for: Ecological, genetic and geographical divergence explain differences in colouration among sunbird species (Nectariniidae)
Source: Ecol Evol. 2024 Sep 11;14(9):e11427. doi: 10.1002/ece3.11427 (PMC11387724; doi:10.1002/ece3.11427)
Supplement: Supplementary file 1 — Data S1. [file ECE3-14-e11427-s002.xlsx]

## Sheet: Sheet1
Collection	Label	Genus	Sp.	sex	Official name	labelnumber
RBINS	Aettem001	Aethopyga	mystacalis temmincki	male	Aethopyga temmincki	1814
RBINS	Antgri001	Anthreptes	malacensis griseizularis	male	Anthreptes griseigularis	9294
RBINS	Antmal004	Anthreptes	malacensis malacensis	male	Anthreptes malacensis	59815
RBINS	Antmal005	Anthreptes	malacensis malacensis	male	Anthreptes malacensis	59816
RBINS	Antmal006	Anthreptes	malacensis malacensis	male	Anthreptes malacensis	3113y
RBINS	Antmal007	Anthreptes	malacensis malacensis	female	Anthreptes malacensis	59817
RBINS	Antmal008	Anthreptes	malacensis malacensis	female	Anthreptes malacensis	59821
RBINS	Anttep005	Anthreptes	tephrolaemus tephrolaemus	male	Anthreptes tephrolaemus	76529
RBINS	Anttep006	Anthreptes	tephrolaemus tephrolaemus	male	Anthreptes tephrolaemus	76533
RBINS	Anttep007	Anthreptes	tephrolaemus tephrolaemus	male	Anthreptes tephrolaemus	76526
RBINS	Anttep008	Anthreptes	tephrolaemus tephrolaemus	female	Anthreptes tephrolaemus	76527
RBINS	Araaff001	Arachnothera	affinis affinis	male	Arachnothera affinis	2372
RBINS	Arafla001	Arachnothera	flavigaster	male	Arachnothera flavigaster	126y
RBINS	Arafla002	Arachnothera	flavigaster	male	Arachnothera flavigaster	126s
RBINS	Arafla003	Arachnothera	flavigaster	male	Arachnothera flavigaster	126b
RBINS	Arafla004	Arachnothera	flavigaster	female	Arachnothera flavigaster	126
RBINS	Aramod001	Arachnothera	affinis modesta	male	Arachnothera modesta	5090
RBINS	Aramod002	Arachnothera	affinis modesta	male	Arachnothera modesta	2372y
RBINS	Aramod003	Arachnothera	affinis modesta	male	Arachnothera modesta	2372b
RBINS	Ararob001	Arachnothera	robusta	female	Arachnothera robusta	1959
RBINS	Chabal001	Chalcomitra	balfouri	male	Chalcomitra balfouri	1354
RBINS	Chasin001	Anthreptes	singalensis borneana	male	Chalcoparia singalensis	3147
RBINS	Chasin002	Anthreptes	singalensis borneana	male	Chalcoparia singalensis	35120
RBINS	Chasin003	Anthreptes	singalensis singalensis	male	Chalcoparia singalensis	3147y
RBINS	Cinasi001	Cinnyris	asiaticus	male	Cinnyris asiaticus	3576
RBINS	Cinasi002	Cinnyris	asiaticus	male	Cinnyris asiaticus	3576b
RBINS	Cincom005	Cinnyris	comorensis	male	Cinnyris comorensis	8787
RBINS	Cincom006	Cinnyris	comorensis	female	Cinnyris comorensis	8787b
RBINS	Cinjug001	Cinnyris	jugularis jugularis	male	Cinnyris jugularis	35128
RBINS	Cinjug002	Cinnyris	jugularis jugularis	female	Cinnyris jugularis	35127
RBINS	Cinlot001	Cinnyris	lotenia	male	Cinnyris lotenius	1961
RBINS	Cinlot002	Cinnyris	lotenia	male	Cinnyris lotenius	1961b
RBINS	Cinlot003	Cinnyris	lotenia	female	Cinnyris lotenius	1961y
RBINS	Cinlov001	Cinnyris	loveridgei	male	Cinnyris loveridgei	1352
RBINS	Cinlov002	Cinnyris	loveridgei	female	Cinnyris loveridgei	1353
RBINS	Cinmel002	Nectarinia	pulehella melanogastra	male	Cinnyris melanogastrus	32253
RBINS	Cinmoe004	Cinnyris	notatas mobii	male	Cinnyris moebii	1381y
RBINS	Cinmor001	Nectarinia	moreaui	male	Cinnyris moreaui	4454
RBINS	Cinrei006	Cinnyris	reichenowi reichenowi	male	Cinnyris reichenowi	183
RBINS	Cinrei007	Cinnyris	reichenowi reichenowi	male	Cinnyris reichenowi	74230
RBINS	Cinrei008	Cinnyris	reichenowi reichenowi	male	Cinnyris reichenowi	74229
RBINS	Cinrei009	Cinnyris	reichenowi reichenowi	female	Cinnyris reichenowi	135
RBINS	Cinrei010	Cinnyris	reichenowi reichenowi	female	Cinnyris reichenowi	971
RBINS	Cinsol001	Nectarinia	solaris	male	Cinnyris solaris	470
RBINS	Cinsol002	Nectarinia	solaris	male	Cinnyris solaris	s1386
RBINS	Cinstu001	Cinnyris	stuhlmanni stuhlmanni	male	Cinnyris stuhlmanni	74255
RBINS	Cinstu002	Cinnyris	stuhlmanni stuhlmanni	male	Cinnyris stuhlmanni	74252
RBINS	Cinstu003	Cinnyris	stuhlmanni stuhlmanni	male	Cinnyris stuhlmanni	74257
RBINS	Cinstu004	Cinnyris	stuhlmanni stuhlmanni	female	Cinnyris stuhlmanni	74245
RBINS	Cinstu005	Cinnyris	stuhlmanni stuhlmanni	female	Cinnyris stuhlmanni	74246
RBINS	Delaxi004	Deleornis	axillaris	male	Deleornis axillaris	76344
RBINS	Delaxi005	Deleornis	axillaris	male	Deleornis axillaris	76366
RBINS	Delaxi006	Deleornis	axillaris	male	Deleornis axillaris	76371
RBINS	Delaxi007	Deleornis	axillaris	female	Deleornis axillaris	76359
RBINS	Delaxi008	Deleornis	axillaris	female	Deleornis axillaris	76357
RBINS	Drerei005	Drepanorhynchus	reichenowi reichenowi	male	Drepanorhynchus reichenowi	863
RBINS	Drerei006	Drepanorhynchus	reichenowi reichenowi	female	Drepanorhynchus reichenowi	865
RBINS	Kurhyp001	Anthreptes	hypogrammica nuchalis	male	Kurochkinegramma hypogrammicum	1816
RBINS	Lepbra001	Leptocoma	sperata brasiliana	male	Leptocoma brasiliana	2608b
RBINS	Lepbra002	Leptocoma	sperata brasiliana	male	Leptocoma brasiliana	2608y
RBINS	Lepbra003	Leptocoma	sperata brasiliana	male	Leptocoma brasiliana	2608
RBINS	Lepcha001	Chalcostetha	chalcostetha chalcostetha	male	Leptocoma chalcostetha	3655
RBINS	Lepcha002	Chalcostetha	chalcostetha chalcostetha	male	Leptocoma chalcostetha	3655y
RBINS	Lepcha003	Chalcostetha	chalcostetha chalcostetha	male	Leptocoma chalcostetha	3655b
RBINS	Lepjul001	Nectarinia	sperata juliae	male	Leptocoma juliae	9291
RBINS	Lepspe004	Cinnyris	sperata	male	Leptocoma sperata	35121
RBINS	Lepspe005	Cinnyris	sperata	male	Leptocoma sperata	35123
RBINS	Lepspe006	Cinnyris	sperata	male	Leptocoma sperata	9289
RBINS	Lepspe007	Cinnyris	sperata	female	Leptocoma sperata	9289b
RBINS	Lepzey001	Cinnyris	zeylonicus	male	Leptocoma zeylonica	2899
RBINS	Lepzey002	Cinnyris	zeylonicus	male	Leptocoma zeylonica	2899b
RBINS	Lepzey003	Cinnyris	zeylonicus	female	Leptocoma zeylonica	2899y
Field Museum	Aetbol003	Aethopyga	boltoni boltoni	female	Aethopyga boltoni	184482
Field Museum	Aetbol001	Aethopyga	boltoni boltoni	male	Aethopyga boltoni	184483
Field Museum	Aetbol002	Aethopyga	boltoni boltoni	male	Aethopyga boltoni	184485
Field Museum	Aetchr001	Aethopyga	christinae	male	Aethopyga christinae	59497
Field Museum	Aetchr003	Aethopyga	christinae	female	Aethopyga christinae	59498
Field Museum	Aetchr002	Aethopyga	christinae	male	Aethopyga christinae	89865
Field Museum	Aetfla001	Aethopyga	flagrans flagrans	male	Aethopyga flagrans	266625
Field Museum	Aetfla002	Aethopyga	flagrans flagrans	male	Aethopyga flagrans	266640
Field Museum	Aetfla003	Aethopyga	flagrans flagrans	female	Aethopyga flagrans	266652
Field Museum	Aetgou003	Aethopyga	gouldiae annamensis	female	Aethopyga gouldiae	243654
Field Museum	Aetgou001	Aethopyga	gouldiae annamensis	male	Aethopyga gouldiae	91601
Field Museum	Aetgou002	Aethopyga	gouldiae annamensis	male	Aethopyga gouldiae	91603
Field Museum	Aetlin003	Aethopyga	linaraborae	female	Aethopyga linaraborae	278133
Field Museum	Aetlin001	Aethopyga	linaraborae	male	Aethopyga linaraborae	278134
Field Museum	Aetlin002	Aethopyga	linaraborae	male	Aethopyga linaraborae	278135
Field Museum	Aetnip001	Aethopyga	nipalensis	male	Aethopyga nipalensis	243649
Field Museum	Aetnip002	Aethopyga	nipalensis	male	Aethopyga nipalensis	243653
Field Museum	Aetnip003	Aethopyga	nipalensis	female	Aethopyga nipalensis	243654
Field Museum	Aetpri003	Aethopyga	primigenius primigenius	female	Aethopyga primigenia	357623
Field Museum	Aetpri001	Aethopyga	primigenius primigenius	male	Aethopyga primigenia	392320
Field Museum	Aetpri002	Aethopyga	primigenius primigenius	male	Aethopyga primigenia	357624
Field Museum	Aetpul001	Aethopyga	pulcherrima pulcherrima	male	Aethopyga pulcherrima	248315
Field Museum	Aetpul002	Aethopyga	pulcherrima pulcherrima	male	Aethopyga pulcherrima	248329
Field Museum	Aetpul003	Aethopyga	pulcherrima pulcherrima	female	Aethopyga pulcherrima	248333
Field Museum	Aetsat001	Aethopyga	saturata	male	Aethopyga saturata	243618
Field Museum	Aetsat003	Aethopyga	saturata	female	Aethopyga saturata	243619
Field Museum	Aetsat002	Aethopyga	saturata	male	Aethopyga saturata	243626
Field Museum	Aetshe001	Aethopyga	shelleyi shelleyi	male	Aethopyga shelleyi	20226
Field Museum	Aetshe002	Aethopyga	shelleyi shelleyi	male	Aethopyga shelleyi	74032
Field Museum	Aetshe003	Aethopyga	shelleyi shelleyi	female	Aethopyga shelleyi	267098
Field Museum	Antmal001	Anthreptes	malacensis paragua	male	Anthreptes malacensis	20238
Field Museum	Antmal002	Anthreptes	malacensis paragua	male	Anthreptes malacensis	184832
Field Museum	Antmal003	Anthreptes	malacensis paragua	female	Anthreptes malacensis	184834
Field Museum	Arachr002	Arachnothera	chrysoginys	female	Arachnothera chrysogenys	81292
Field Museum	Arachr001	Arachnothera	chrysoginys	male	Arachnothera chrysogenys	81293
Field Museum	Aracla001	Arachnothera	clarae clarae	male	Arachnothera clarae	284281
Field Museum	Aracla003	Arachnothera	clarae clarae	female	Arachnothera clarae	284282
Field Museum	Aracla002	Arachnothera	clarae clarae	male	Arachnothera clarae	284283
Field Museum	Aralon001	Arachnothera	langirostra langirostra	male	Arachnothera longirostra	243818
Field Museum	Aralon002	Arachnothera	langirostra langirostra	male	Arachnothera longirostra	243825
Field Museum	Aralon003	Arachnothera	langirostra langirostra	female	Arachnothera longirostra	277043
Field Museum	Lepspe003	Nectarinia	sperata	female	Leptocoma sperata	20234
Field Museum	Lepspe001	Nectarinia	sperata	male	Leptocoma sperata	74037
Field Museum	Lepspe002	Nectarinia	sperata	male	Leptocoma sperata	223006
Field Museum	Aetign001	Aethopyga	ignicauda ignicauda	male	Aethopyga ignicauda	243600
Field Museum	Aetign002	Aethopyga	ignicauda ignicauda	male	Aethopyga ignicauda	279791
Field Museum	Aetign003	Aethopyga	ignicauda ignicauda	male	Aethopyga ignicauda	306693
Field Museum	Aetign004	Aethopyga	ignicauda ignicauda	female	Aethopyga ignicauda	243589
Field Museum	Aetign005	Aethopyga	ignicauda ignicauda	female	Aethopyga ignicauda	243598
Field Museum	Aetsip001	Aethopyga	siparaja seperiae	male	Aethopyga siparaja	80261
Field Museum	Aetsip002	Aethopyga	siparaja seperiae	male	Aethopyga siparaja	80263
Field Museum	Aetsip003	Aethopyga	siparaja seperiae	male	Aethopyga siparaja	80272
Field Museum	Aetsip004	Aethopyga	siparaja seperiae	female	Aethopyga siparaja	80266
Field Museum	Aetsip005	Aethopyga	siparaja seperiae	female	Aethopyga siparaja	80267
Field Museum	Antanc004	Anthreptes	anchietae	male	Anthreptes anchietae	440896
Field Museum	Antanc005	Anthreptes	anchietae	male	Anthreptes anchietae	440897
Field Museum	Antanc006	Anthreptes	anchietae	male	Anthreptes anchietae	440898
Field Museum	Antanc007	Anthreptes	anchietae	female	Anthreptes anchietae	440899
Field Museum	Antanc008	Anthreptes	anchietae	female	Anthreptes anchietae	100220
Field Museum	Antaur004	Anthreptes	aurantum	male	Anthreptes aurantius	210500
Field Museum	Antaur005	Anthreptes	aurantum	male	Anthreptes aurantius	210501
Field Museum	Antaur006	Anthreptes	aurantum	male	Anthreptes aurantius	274005
Field Museum	Antaur007	Anthreptes	aurantum	female	Anthreptes aurantius	210499
Field Museum	Antaur008	Anthreptes	aurantum	female	Anthreptes aurantius	210502
Field Museum	Antaur009	Anthreptes	aurantum	female	Anthreptes aurantius	274004
Field Museum	Chaame004	Chalcomitra	amethystina	male	Chalcomitra amethystina	283383
Field Museum	Chaame005	Chalcomitra	amethystina	male	Chalcomitra amethystina	283384
Field Museum	Chaame006	Chalcomitra	amethystina	male	Chalcomitra amethystina	283385
Field Museum	Chaame007	Chalcomitra	amethystina	female	Chalcomitra amethystina	283379
Field Museum	Chaame008	Chalcomitra	amethystina	female	Chalcomitra amethystina	283386
Field Museum	Chaame009	Chalcomitra	amethystina	female	Chalcomitra amethystina	283389
Field Museum	Delfra001	Anthreptes	fraseri cameroonensis	male	Deleornis fraseri	274028
Field Museum	Delfra002	Anthreptes	fraseri cameroonensis	male	Deleornis fraseri	274031
Field Museum	Delfra003	Anthreptes	fraseri cameroonensis	male	Deleornis fraseri	274033
Field Museum	Delfra004	Anthreptes	fraseri cameroonensis	female	Deleornis fraseri	274014
Field Museum	Delfra005	Anthreptes	fraseri cameroonensis	female	Deleornis fraseri	274018
Field Museum	Delfra006	Anthreptes	fraseri cameroonensis	female	Deleornis fraseri	215765
Field Museum	Delfra007	Anthreptes	fraseri cameroonensis	male	Deleornis fraseri	274019
Field Museum	Delfra008	Anthreptes	fraseri cameroonensis	male	Deleornis fraseri	274025
Field Museum	Delfra009	Anthreptes	fraseri cameroonensis	female	Deleornis fraseri	274035
Field Museum	Delfra010	Anthreptes	fraseri cameroonensis	female	Deleornis fraseri	429669
Field Museum	Hedcol005	Anthreptes	collaris garguensis	male	Hedydipna collaris	298817
Field Museum	Hedcol006	Anthreptes	collaris garguensis	male	Hedydipna collaris	298818
Field Museum	Hedcol007	Anthreptes	collaris garguensis	male	Hedydipna collaris	298861
Field Museum	Hedcol008	Anthreptes	collaris garguensis	female	Hedydipna collaris	298819
Field Museum	Hedcol009	Anthreptes	collaris garguensis	female	Hedydipna collaris	355989
Field Museum	Hedcol010	Anthreptes	collaris garguensis	female	Hedydipna collaris	355991
Field Museum	Lepasp001	Nectarinia	sericeus vicina	male	Leptocoma aspasia	280871
Field Museum	Lepasp002	Nectarinia	sericeus sericeus	male	Leptocoma aspasia	280877
Field Museum	Lepasp003	Nectarinia	sericeus vicina	male	Leptocoma aspasia	88170
Field Museum	Lepasp004	Nectarinia	sericea sericea	female	Leptocoma aspasia	88173
Field Museum	Lepasp005	Nectarinia	sericea sericea	female	Leptocoma aspasia	280818
Field Museum	Chaade003	Nectarinia	adelberti adelberti	male	Chalcomitra adelberti	186913
Field Museum	Chaade004	Nectarinia	adelberti adelberti	male	Chalcomitra adelberti	186914
Field Museum	Chaade005	Nectarinia	adelberti adelberti	male	Chalcomitra adelberti	396731
Field Museum	Chaade006	Nectarinia	adelberti adelberti	female	Chalcomitra adelberti	278959
Field Museum	Chaade007	Nectarinia	adelberti adelberti	female	Chalcomitra adelberti	284783
Field Museum	Chasen005	Nectarinia	senegalensis senegalensis	male	Chalcomitra senegalensis	278960
Field Museum	Chasen006	Nectarinia	senegalensis senegalensis	male	Chalcomitra senegalensis	278961
Field Museum	Chasen007	Nectarinia	senegalensis senegalensis	male	Chalcomitra senegalensis	396721
Field Museum	Chasen008	Nectarinia	senegalensis senegalensis	female	Chalcomitra senegalensis	278964
Field Museum	Chasen009	Nectarinia	senegalensis senegalensis	female	Chalcomitra senegalensis	396722
Field Museum	Cinchy003	Nectarinia	chalybea chalybea	male	Cinnyris chalybeus	453278
Field Museum	Cinchy004	Nectarinia	chalybea chalybea	male	Cinnyris chalybeus	453279
Field Museum	Cinchy005	Nectarinia	chalybea	female	Cinnyris chalybeus	390161
Field Museum	Cincup009	Cinnyris	cupreus cupreus	male	Cinnyris cupreus	273731
Field Museum	Cincup010	Cinnyris	cupreus cupreus	male	Cinnyris cupreus	273732
Field Museum	Cincup011	Cinnyris	cupreus cupreus	male	Cinnyris cupreus	273733
Field Museum	Cincup012	Cinnyris	cupreus cupreus	female	Cinnyris cupreus	215790
Field Museum	Cincup013	Cinnyris	cupreus cupreus	female	Cinnyris cupreus	286012
Field Museum	Cincup014	Cinnyris	cupreus cupreus	female	Cinnyris cupreus	396733
Field Museum	Cinger006	Nectarinia	chalybea pintoi	male	Cinnyris gertrudis	225637
Field Museum	Cinger007	Nectarinia	chalybea pintoi	female	Cinnyris gertrudis	225640
Field Museum	Cinsup005	Cinnyris	superbus superbus	male	Cinnyris superbus	189451
Field Museum	Cinsup006	Cinnyris	superbus superbus	male	Cinnyris superbus	215748
Field Museum	Cinsup007	Cinnyris	superbus superbus	male	Cinnyris superbus	216623
Field Museum	Cinsup008	Cinnyris	superbus superbus	female	Cinnyris superbus	225680
Field Museum	Cinsup009	Cinnyris	superbus superbus	female	Cinnyris superbus	225681
Field Museum	Necfam005	Nectarinia	famosa famosa	male	Nectarinia famosa	269046
Field Museum	Necfam006	Nectarinia	famosa famosa	male	Nectarinia famosa	276218
Field Museum	Necfam007	Nectarinia	famosa famosa	male	Nectarinia famosa	453288
Field Museum	Necfam008	Nectarinia	famosa famosa	female	Nectarinia famosa	8859
Field Museum	Necfam009	Nectarinia	famosa famosa	female	Nectarinia famosa	453291
RMCA	CincomM001	Nectarinia	comorensis	male	Cinnyris comorensis	8343A357
RMCA	CincomM002	Nectarinia	comorensis	male	Cinnyris comorensis	8343A349
RMCA	CincomF001	Nectarinia	comorensis	female	Cinnyris comorensis	8343A373
RMCA	CincomF002	Nectarinia	comorensis	female	Cinnyris comorensis	8343A371
RMCA	Cincon001	Nectarinia	congensis	male	Cinnyris congensis	398
RMCA	Cincon002	Nectarinia	congensis	male	Cinnyris congensis	396
RMCA	Cincon003	Nectarinia	congensis	male	Cinnyris congensis	11687
RMCA	Cincoq002	Nectarinia	coquerellii	female	Cinnyris coquerellii	8524A18
RMCA	Cincoq001	Nectarinia	coquerellii	female	Cinnyris coquerellii	8524A31
RMCA	Cincoq003	Nectarinia	coquerellii	male	Cinnyris coquerellii	8524A22
RMCA	CinceryM001	Nectarinia	erythrocerca	male	Cinnyris erythrocercus	32248
RMCA	CinceryM002	Nectarinia	erythrocerca	male	Cinnyris erythrocercus	33680
RMCA	CinceryM003	Nectarinia	erythrocerca	male	Cinnyris erythrocercus	28797
RMCA	CinceryF001	Nectarinia	erythrocerca	female	Cinnyris erythrocercus	24067
RMCA	CinceryF002	Nectarinia	erythrocerca	female	Cinnyris erythrocercus	71009
RMCA	CinceryF003	Nectarinia	erythrocerca	female	Cinnyris erythrocercus	65923
RMCA	CinhumM001	Nectarinia	humbloti mohelica	male	Cinnyris humbloti	8343a709
RMCA	CinhumM002	Nectarinia	humbloti mohelica	male	Cinnyris humbloti	8343A727
RMCA	CinhumM003	Nectarinia	humbloti mohelica	male	Cinnyris humbloti	8343A715
RMCA	CinhumF001	Nectarinia	humbloti mohelica	female	Cinnyris humbloti	8343A719
RMCA	CinhumF002	Nectarinia	humbloti mohelica	female	Cinnyris humbloti	8343A720
RMCA	CinhumF003	Nectarinia	humbloti mohelica	female	Cinnyris humbloti	8343A716
RMCA	Cinmel001	Nectarinia	melonogastra	female	Cinnyris melanogastrus	98801
RMCA	Cinmel003	Nectarinia	melonogastra	male	Cinnyris melanogastrus	98799
RMCA	Cinmel004	Nectarinia	melonogastra	male	Cinnyris melanogastrus	98800
RMCA	CinmoeF002	Nectarinia	moebii	female	Cinnyris moebii	8152A118
RMCA	CinmoeM00	Nectarinia	moebii	male	Cinnyris moebii	8343A215
RMCA	CinmoeM003	Nectarinia	moebii	male	Cinnyris moebii	8152A117
RMCA	Cinnec002	Nectarinia	necteriniodes	male	Cinnyris nectarinioides	98795
RMCA	Cinnec001	Nectarinia	necteriniodes	male	Cinnyris nectarinioides	98793
RMCA	Cinpul001	Nectarinia	pulchella	female	Cinnyris pulchellus	42065
RMCA	Cinpul002	Nectarinia	pulchella	female	Cinnyris pulchellus	42067
RMCA	Cinpul003	Nectarinia	pulchella	male	Cinnyris pulchellus	42066
RMCA	Cinpul004	Nectarinia	pulchella	male	Cinnyris pulchellus	17121
RMCA	Cinpul005	Nectarinia	pulchella	female	Cinnyris pulchellus	23836
RMCA	Cinpul006	Nectarinia	pulchella	female	Cinnyris pulchellus	23885
RMCA	Cinvoe001	Nectarinia	voeltzkowi	male	Cinnyris voeltzkowi	8343a728
RMCA	Cinvoe002	Nectarinia	voeltzkowi	male	Cinnyris voeltzkowi	8343A745
RMCA	Cinvoe003	Nectarinia	voeltzkowi	female	Cinnyris voeltzkowi	8343a729
RMCA	Necboc002	Nectarinia	bocagii	male	Nectarinia bocagii	111407
RMCA	Necboc003	Nectarinia	bocagii	male	Nectarinia bocagii	106209
RMCA	Necboc001	Nectarinia	bocagii	female	Nectarinia bocagii	94109
RMCA	Necboc004	Nectarinia	bocagii	female	Nectarinia bocagii	103110
RMCA	NecpurM001	Nectarinia	purpureiventris	male	Nectarinia purpureiventris	29592
RMCA	NecpurM002	Nectarinia	purpureiventris	male	Nectarinia purpureiventris	295873
RMCA	NecpurF001	Nectarinia	purpureiventris	female	Nectarinia purpureiventris	98791
RMCA	NecpurF002	Nectarinia	purpureiventris	female	Nectarinia purpureiventris	6229590
RMCA	NectacM001	Nectarinia	tacazze	male	Nectarinia tacazze	9067
RMCA	NectacM002	Nectarinia	tacazze	male	Nectarinia tacazze	9060
RMCA	NectacM003	Nectarinia	tacazze	male	Nectarinia tacazze	109455
RMCA	NectacF001	Nectarinia	tacazze	female	Nectarinia tacazze	9062
RMCA	NectacF001	Nectarinia	tacazze	female	Nectarinia tacazze	98735
RMCA	NectacF001	Nectarinia	tacazze	female	Nectarinia tacazze	49751
RMCA	Charub001	Nectarinia	rubescens	male	Chalcomitra rubescens	11763
RMCA	Charub002	Nectarinia	rubescens	male	Chalcomitra rubescens	11760
RMCA	Charub002	Nectarinia	rubescens	male	Chalcomitra rubescens	64
RMCA	Charub003	Nectarinia	rubescens	female	Chalcomitra rubescens	11757
RMCA	Charub003	Nectarinia	rubescens	female	Chalcomitra rubescens	73
RMCA	Cinbif001	Nectarinia	bifasciata	female	Cinnyris bifasciatus	11691
RMCA	Cinbif002	Nectarinia	bifasciata	female	Cinnyris bifasciatus	86a
RMCA	Cinbif003	Nectarinia	bifasciata	male	Cinnyris bifasciatus	65522
RMCA	Cinbif004	Nectarinia	bifasciata	male	Cinnyris bifasciatus	158B
RMCA	Cinbou003	Nectarinia	bouvieri	male	Cinnyris bouvieri	98842
RMCA	Cinbou001	Nectarinia	bouvieri	male	Cinnyris bouvieri	98839
RMCA	Cinbou002	Nectarinia	bouvieri	male	Cinnyris bouvieri	29650
RMCA	Cinbou004	Nectarinia	bouvieri	female	Cinnyris bouvieri	98841
RMCA	Cinbou004	Nectarinia	bouvieri	female	Cinnyris bouvieri	98840
RMCA	Cincha002	Nectarinia	chalcomelas	male	Cinnyris chalcomelas	98887
RMCA	Cincha001	Nectarinia	chalcomelas	male	Cinnyris chalcomelas	98888
RMCA	Cincha001	Nectarinia	chalcomelas	female	Cinnyris chalcomelas	98889
RMCA	Cinchl002	Nectarinia	chloropygia luehderi	male	Cinnyris chloropygius	39891
RMCA	Cinchl001	Nectarinia	chloropygia luehderi	male	Cinnyris chloropygius	39895
RMCA	Cinchl003	Nectarinia	chloropygia luehderi	male	Cinnyris chloropygius	107933
RMCA	Cinchl002	Nectarinia	chloropygia luehderi	female	Cinnyris chloropygius	107938
RMCA	Cinchl001	Nectarinia	chloropygia luehderi	female	Cinnyris chloropygius	2720
RMCA	Cincoc002	Nectarinia	coccinigastra	male	Cinnyris coccinigastrus	126344
RMCA	Cincoc003	Nectarinia	coccinigastra	male	Cinnyris coccinigastrus	2091
RMCA	Cincoc001	Nectarinia	coccinigastra	male	Cinnyris coccinigastrus	49744
RMCA	Cincoc004	Nectarinia	coccinigastra	female	Cinnyris coccinigastrus	117580
RMCA	Cincoc001	Nectarinia	coccinigastra	female	Cinnyris coccinigastrus	117531
RMCA	Cincoc004	Nectarinia	coccinigastra	female	Cinnyris coccinigastrus	114833
RMCA	Cinjoh001	Nectarinia	johannae	male	Cinnyris johannae	103897
RMCA	Cinjoh003	Nectarinia	johannae	male	Cinnyris johannae	12255
RMCA	Cinjoh004	Nectarinia	johannae	male	Cinnyris johannae	49109+?
RMCA	Cinjoh002	Nectarinia	johannae	female	Cinnyris johannae	47754
RMCA	Cinjoh002	Nectarinia	johannae	female	Cinnyris johannae	61194
RMCA	Cinjoh002	Nectarinia	johannae	female	Cinnyris johannae	47755
RMCA	Cinmed001	Nectarinia	mediocris	male	Cinnyris mediocris	29623
RMCA	Cinmed002	Nectarinia	mediocris	male	Cinnyris mediocris	98907
RMCA	Cinmed003	Nectarinia	mediocris	male	Cinnyris mediocris	98911
RMCA	Cinmed004	Nectarinia	mediocris	female	Cinnyris mediocris	79627
RMCA	Cinmed004	Nectarinia	mediocris	female	Cinnyris mediocris	29621
RMCA	Cinmed004	Nectarinia	mediocris	female	Cinnyris mediocris	98915
RMCA	Cinmin003	Nectarinia	minulla	male	Cinnyris minullus	17434
RMCA	Cinmin004	Nectarinia	minulla	male	Cinnyris minullus	98879
RMCA	Cinmin001	Nectarinia	minulla	male	Cinnyris minullus	743a76
RMCA	Cinmin001	Nectarinia	minulla	female	Cinnyris minullus	743A83
RMCA	Cinmin001	Nectarinia	minulla	female	Cinnyris minullus	127555
RMCA	Cinmin001	Nectarinia	minulla	female	Cinnyris minullus	743A86
RMCA	Cinmin002	Nectarinia	minulla	female	Cinnyris minullus	753A712
RMCA	Cinose001	Nectarinia	osea decorsei	male	Cinnyris osea	120328
RMCA	Cinreg002	Nectarinia	regia kivuensis	female	Cinnyris regius	73796
RMCA	Cinreg003	Nectarinia	regia kivuensis	male	Cinnyris regius	72992
RMCA	Cinreg001	Nectarinia	regia kivuensis	female	Cinnyris regius	71001
RMCA	Cinreg004	Nectarinia	regia kivuensis	male	Cinnyris regius	70439
RMCA	Cinreg005	Nectarinia	regia kivuensis	male	Cinnyris regius	4569
RMCA	Cinreg005	Nectarinia	regia kivuensis	male	Cinnyris regius	23843
RMCA	Cinroc002	Nectarinia	rockefelleri	male	Cinnyris rockefelleri	58991
RMCA	Cinroc001	Nectarinia	rockefelleri	male	Cinnyris rockefelleri	54269
RMCA	Cinroc003	Nectarinia	rockefelleri	male	Cinnyris rockefelleri	2859
RMCA	Cinroc001	Nectarinia	rockefelleri	female	Cinnyris rockefelleri	3094
RMCA	Cinroc003	Nectarinia	rockefelleri	female	Cinnyris rockefelleri	7444A1251
RMCA	Cintsa001	Nectarinia	tsavoensis	male	Cinnyris tsavoensis	98882
RMCA	Cintsa002	Nectarinia	tsavoensis	male	Cinnyris tsavoensis	98881
RMCA	Cintsa003	Nectarinia	tsavoensis	male	Cinnyris tsavoensis	98880
RMCA	Cintsa001	Nectarinia	tsavoensis	female	Cinnyris tsavoensis	9883
RMCA	Cintsa002	Nectarinia	tsavoensis	female	Cinnyris tsavoensis	98884
RMCA	Cintsa003	Nectarinia	tsavoensis	female	Cinnyris tsavoensis	98885
RMCA	Cinven002	Nectarinia	venusta falkensteini	male	Cinnyris venustus	7856
RMCA	Cinven001	Nectarinia	venusta falkensteini	male	Cinnyris venustus	27999
RMCA	Cinven004	Nectarinia	venusta falkensteini	male	Cinnyris venustus	699
RMCA	Cinven005	Nectarinia	venusta falkensteini	female	Cinnyris venustus	1932
RMCA	Cinven006	Nectarinia	venusta falkensteini	female	Cinnyris venustus	5826
RMCA	Cinven007	Nectarinia	venusta falkensteini	female	Cinnyris venustus	32313
RMCA	Drerei001	Nectarinia	reichenowi	male	Drepanorhynchus reichenowi	85957
RMCA	Drerei003	Nectarinia	reichenowi	female	Drepanorhynchus reichenowi	110379
RMCA	Drerei004	Nectarinia	reichenowi	female	Drepanorhynchus reichenowi	6049
RMCA	Ananew001	Nectarinia	newtonii	male	Anabathmis newtonii	2394
RMCA	Anarei002	Nectarinia	reichenbachii	male	Anabathmis reichenbachii	102116
RMCA	Anarei003	Nectarinia	reichenbachii	male	Anabathmis reichenbachii	56523
RMCA	Anarei001	Nectarinia	reichenbachii	male	Anabathmis reichenbachii	123059
RMCA	Anarei002	Nectarinia	reichenbachii	female	Anabathmis reichenbachii	32020
RMCA	Anarei003	Nectarinia	reichenbachii	female	Anabathmis reichenbachii	7610A87
RMCA	Anarei003	Nectarinia	reichenbachii	female	Anabathmis reichenbachii	7610A87
RMCA	Antori002	Anthreptes	orientalis	male	Anthreptes orientalis	8161
RMCA	Antori003	Anthreptes	orientalis	male	Anthreptes orientalis	30512
RMCA	Antori001	Anthreptes	orientalis	male	Anthreptes orientalis	30513
RMCA	Antori002	Anthreptes	orientalis	female	Anthreptes orientalis	99019
RMCA	Antori003	Anthreptes	orientalis	female	Anthreptes orientalis	215586
RMCA	Antsei002	Nectarinia	seimundi traylori	female	Anthreptes seimundi	7635
RMCA	Antsei001	Nectarinia	seimundi traylori	male	Anthreptes seimundi	11987
RMCA	Antsei003	Nectarinia	seimundi traylori	male	Anthreptes seimundi	10515
RMCA	Antsei002	Nectarinia	seimundi traylori	female	Anthreptes seimundi	59801
RMCA	Antsei001	Nectarinia	seimundi traylori	female	Anthreptes seimundi	64650
RMCA	Antsei003	Nectarinia	seimundi traylori	female	Anthreptes seimundi	7517a180
RMCA	Anttep001	Anthreptes	rectirostris tephrolaema	female	Anthreptes tephrolaemus	99029
RMCA	Chaful001	Nectarinia	fuliginosa	male	Chalcomitra fuliginosa	61804
RMCA	Chaful002	Nectarinia	fuliginosa	male	Chalcomitra fuliginosa	42092
RMCA	Chaful003	Nectarinia	fuliginosa	male	Chalcomitra fuliginosa	420979
RMCA	Chaful002	Nectarinia	fuliginosa	female	Chalcomitra fuliginosa	11850
RMCA	Chaful003	Nectarinia	fuliginosa	female	Chalcomitra fuliginosa	58455
RMCA	Chahun001	Nectarinia	hunteri	female	Chalcomitra hunteri	98955
RMCA	Chahun002	Nectarinia	hunteri	male	Chalcomitra hunteri	98954
RMCA	Chahun003	Nectarinia	hunteri	female	Chalcomitra hunteri	98953
RMCA	Chahun002	Nectarinia	hunteri	female	Chalcomitra hunteri	98522
RMCA	Cinbat002	Nectarinia	batesi	male	Cinnyris batesi	106882
RMCA	Cinbat001	Nectarinia	batesi	male	Cinnyris batesi	106783
RMCA	Cinbat001	Nectarinia	batesi	male	Cinnyris batesi	105210
RMCA	Cinbat002	Nectarinia	batesi	female	Cinnyris batesi	106785
RMCA	Cinfus001	Nectarinia	fusca	male	Cinnyris fuscus	8151
RMCA	Cinurs002	Nectarinia	ursulae	male	Cinnyris ursulae	125053
RMCA	Cinurs001	Nectarinia	ursulae	female	Cinnyris ursulae	125054
RMCA	Cyaali004	Nectarinia	alinae derooi	male	Cyanomitra alinae	743A27
RMCA	Cyaali001	Nectarinia	alinae derooi	female	Cyanomitra alinae	743A30
RMCA	Cyaali002	Nectarinia	alinae derooi	male	Cyanomitra alinae	1577
RMCA	Cyaali003	Nectarinia	alinae derooi	female	Cyanomitra alinae	72775
RMCA	Cyaban001	Nectarinia	bannermani	male	Cyanomitra bannermani	68338
RMCA	Cyaban002	Nectarinia	bannermani	female	Cyanomitra bannermani	75024
RMCA	Cyacya002	Nectarinia	cyanolaema	male	Cyanomitra cyanolaema	58223
RMCA	Cyacya001	Nectarinia	cyanolaema	male	Cyanomitra cyanolaema	81162
RMCA	Cyacya003	Nectarinia	cyanolaema	male	Cyanomitra cyanolaema	61942
RMCA	Cyacya003	Nectarinia	cyanolaema	female	Cyanomitra cyanolaema	105077
RMCA	Cyacya003	Nectarinia	cyanolaema	female	Cyanomitra cyanolaema	11792
RMCA	Cyacya003	Nectarinia	cyanolaema	female	Cyanomitra cyanolaema	105077
RMCA	Cyaori001	Nectarinia	oritis bansoensis	female	Cyanomitra oritis	6125051
RMCA	Cyaori002	Nectarinia	oritis bansoensis	female	Cyanomitra oritis	125052
RMCA	Cyaver001	Nectarinia	veroxii fisheri	male	Cyanomitra verreauxii	98930
RMCA	Cyaver003	Nectarinia	veroxii	male	Cyanomitra verreauxii	98929
RMCA	Cyaver004	Cyanomitra	verroxii	male	Cyanomitra verreauxii	98928
RMCA	Cyavet002	Nectarinia	verticalis cyanocephala	male	Cyanomitra verticalis	40436
RMCA	Cyavet001	Nectarinia	verticalis cyanocephala	male	Cyanomitra verticalis	7646a115
RMCA	Cyavet003	Nectarinia	verticalis cyanocephala	male	Cyanomitra verticalis	7646a114
RMCA	Cyavet004	Nectarinia	verticalis cyanocephala	female	Cyanomitra verticalis	7721A196
RMCA	Cyavet005	Nectarinia	verticalis cyanocephala	female	Cyanomitra verticalis	7712A70
RMCA	Hedpla003	Anthreptes	platurus	male	Hedydipna platura	71901
RMCA	Hedpla001	Anthreptes	platurus	male	Hedydipna platura	120339
RMCA	Hedpla002	Anthreptes	platurus	male	Hedydipna platura	120332
RMCA	Hedpla003	Anthreptes	platurus	female	Hedydipna platura	120345
RMCA	Hedpla001	Anthreptes	platurus	female	Hedydipna platura	42542
RMCA	Cinger001	Nectarinia	chalybea pintoi	female	Cinnyris chalybeus	32319
RMCA	Cinger005	Nectarinia	manoensis pintoi	female	Cinnyris chalybeus	32320
RMCA	Cinger002	Nectarinia	manoensis pintoi	male	Cinnyris chalybeus	43363
RMCA	Cinhab001	Nectarinia	habessinica hebessinica	male	Cinnyris habessinicus	98893
RMCA	Cinhab002	Nectarinia	habessinica habessinica	male	Cinnyris habessinicus	28624
RMCA	Cinhab003	Nectarinia	habessinica habessinica	male	Cinnyris habessinicus	28625
RMCA	Cinhab004	Nectarinia	habessinica habessinica	female	Cinnyris habessinicus	98991
RMCA	Cinhab005	Nectarinia	habessinica habessinica	female	Cinnyris habessinicus	98906
RMCA	Cinmar001	Nectarinia	mariquensis osiris	male	Cinnyris mariquensis	29619
RMCA	Cinmar002	Nectarinia	mariquensis	male	Cinnyris mariquensis	9072
RMCA	Cinmar003	Nectarinia	mariquensis	male	Cinnyris mariquensis	9073
RMCA	Cinmar006	Nectarinia	mariquensis	female	Cinnyris mariquensis	109454
RMCA	Cinmar004	Nectarinia	mariquensis	female	Cinnyris mariquensis	9083
RMCA	Cintal002	Nectarinia	talatala	male	Cinnyris talatala	1110644
RMCA	Cintal001	Nectarinia	talatala	male	Cinnyris talatala	85576
RMCA	Cintal003	Nectarinia	talatala	male	Cinnyris talatala	7559A45
RMCA	Cintal004	Nectarinia	talatala	female	Cinnyris talatala	75663
RMCA	Cintal006	Nectarinia	talatala	female	Cinnyris talatala	7559A46
RMCA	Antvio001	Nectarinia	violacea	male	Anthobaphes violacea	hybrid 110148+8158
RMCA	Antlon004	Anthreptes	longuemarei	male	Anthreptes longuemarei	86668
RMCA	Antlon001	Anthreptes	longuemarei	male	Anthreptes longuemarei	70703
RMCA	Antlon002	Anthreptes	longuemarei	male	Anthreptes longuemarei	86673
RMCA	Antlon003	Anthreptes	longuemarei	female	Anthreptes longuemarei	70704
RMCA	Antlon003	Anthreptes	longuemarei	female	Anthreptes longuemarei	73455
RMCA	Antlon003	Anthreptes	longuemarei	female	Anthreptes longuemarei	77653
RMCA	Antrei001	Anthreptes	reichenowi	male	Anthreptes reichenowi	99033
RMCA	Antrei001	Anthreptes	reichenowi	male	Anthreptes reichenowi	99032
RMCA	Antrei002	Anthreptes	reichenowi	female	Anthreptes reichenowi	99034
RMCA	Antrei003	Anthreptes	reichenowi	female	Anthreptes reichenowi	98868
RMCA	Cinafr001	Nectarinia	afra graueri	male	Cinnyris afer	17101
RMCA	Cinafr002	Nectarinia	afra chapini	male	Cinnyris afer	33666
RMCA	Cinafr004	Nectarinia	afra chapini	male	Cinnyris afer	37488
RMCA	Cinafr003	Nectarinia	afra chapini	female	Cinnyris afer	33670
RMCA	Cinafr005	Nectarinia	afra chapini	female	Cinnyris afer	17091
RMCA	Cinafr006	Nectarinia	afra chapini	female	Cinnyris afer	43363
RMCA	Cinchy002	Nectarinia	chalybea chalybea	male	Cinnyris chalybeus	8156
RMCA	Cinchy001	Nectarinia	chalybea chalybea	male	Cinnyris chalybeus	?
RMCA	Cinman002	Nectarinia	manoensis manoensis	male	Cinnyris manoensis	32317
RMCA	Cinshe001	Nectarinia	shelleyi shelleyi	male	Cinnyris shelleyi	32318
RMCA	Cinshe002	Nectarinia	shelleyi shelleyi	female	Cinnyris shelleyi	93097A193
RMCA	Cyaoli003	Nectarinia	oliveacea cephaelis	male	Cyanomitra olivacea	9196a36
RMCA	Cyaoli004	Nectarinia	oliveacea cephaelis	female	Cyanomitra olivacea	8957a183
RMCA	Cyaoli001	Nectarinia	oliveacea cephaelis	male	Cyanomitra olivacea	9227a136
RMCA	Cyaoli002	Nectarinia	oliveacea cephaelis	male	Cyanomitra olivacea	107943
RMCA	Cyaoli005	Nectarinia	oliveacea cephaelis	female	Cyanomitra olivacea	29985
RMCA	Necjoh001	Nectarinia	johnstoni darthmouthi	male	Nectarinia johnstoni	2986
RMCA	Necjoh002	Nectarinia	johnstoni darthmouthi	male	Nectarinia johnstoni	1426
RMCA	Necjoh003	Nectarinia	johnstoni darthmouthi	male	Nectarinia johnstoni	33699
RMCA	Necjoh004	Nectarinia	johnstoni darthmouthi	female	Nectarinia johnstoni	33694
RMCA	Necjoh005	Nectarinia	johnstoni darthmouthi	female	Nectarinia johnstoni	33695
RMCA	Necjoh006	Nectarinia	johnstoni darthmouthi	female	Nectarinia johnstoni	1296
RMCA	Neckil002	Nectarinia	kilimensis	male	Nectarinia kilimensis	442
RMCA	Neckil003	Nectarinia	kilimensis	male	Nectarinia kilimensis	1565
RMCA	Neckil001	Nectarinia	kilimensis	male	Nectarinia kilimensis	141
RMCA	Neckil004	Nectarinia	kilimensis	female	Nectarinia kilimensis	913
RMCA	Neckil005	Nectarinia	kilimensis	female	Nectarinia kilimensis	98775
RMCA	Neckil006	Nectarinia	kilimensis	female	Nectarinia kilimensis	?
RMCA	Antneg	Anthreptes	neglectus	male	Antherptes neglectus	32687
RMCA	Antgab	Anthreptes	gabonicus	male	Anthreptes gabonicus	124606
RMCA	Antgab	Anthreptes	gabonicus	female	Anthreptes gabonicus	7530a48
